# Supplementary material for: Domain-General Cognitive Skills in Children with Mathematical Difficulties and Dyscalculia: A Systematic Review of the Literature
Source: Brain Sci. 2022 Feb 10;12(2):239. doi: 10.3390/brainsci12020239 (PMC8870543; doi:10.3390/brainsci12020239)
Supplement: Supplementary file 1 [file brainsci-12-00239-s001.zip]

Archive with 1 entries (1 files):
- brainsci-1524929-supplementary.pdf
